# Supplementary material for: Insights into the Heat Shock Protein 70 (Hsp70) Family in Camelina sativa and Its Roles in Response to Salt Stress
Source: Plants (Basel). 2024 Dec 4;13(23):3410. doi: 10.3390/plants13233410 (PMC11644484; doi:10.3390/plants13233410)
Supplement: Supplementary file 1 [file plants-13-03410-s001.zip]

Archive with 3 entries (3 files):
- Table S3- Distribution of cis-regulatory elements in promoter region of CsHsp70 genes.xlsx
- Table S1- List of primers used in qPCR analysis.xlsx
- Table S2-List of CsHsp70 family members and their physicochemical properties.xlsx
