# Supplementary material for: Insights into the Heat Shock Protein 70 (Hsp70) Family in Camelina sativa and Its Roles in Response to Salt Stress
Source: Plants (Basel). 2024 Dec 4;13(23):3410. doi: 10.3390/plants13233410 (PMC11644484; doi:10.3390/plants13233410)
Supplement: Supplementary file 1 [file plants-13-03410-s001.zip › Table S3- Distribution of cis-regulatory elements in promoter region of CsHsp70 genes.xlsx]

## Sheet: Sheet1
Table S3- Distribution of cis-regulatory elements in promoter region of CsHsp70 genes
Element	ABRE	GARE-motif	P-box	TCA	TGACG-motif	AuxRR-core	TGA-element	ARE	Box 4	CAT-box	G-box	MRE	circadian	AT-rich sequence	W box	MBS	MYB	WUN-motif	GC-motif	LTR	TC-rich repeats
Gene	abscisic acid responsiveness	gibberellin-responsive element	gibberellin-responsive element	salicylic acid responsiveness	involved in the MeJA-responsiveness	involved in auxin responsiveness	auxin-responsive element	essential for the anaerobic induction	light responsiveness	related to meristem expression	light responsiveness	MYB binding site involved in light responsiveness	involved in circadian control	maximal elicitor-mediated activation	WORKY binding site involved in drought-inducibility	MYB binding site involved in drought-inducibility	stress responsive	wonding responsiveness	involved in anoxic specific inducibility	involved in low-temperature responsiveness	involved in defense and stress responsiveness
CsHsp70-71	1	1	0	0	0	0	0	0	0	0	0	0	0	0	2	0	1	0	0	0	0
CsHsp70-72	1	1	0	0	0	0	0	0	0	0	0	0	0	0	1	1	2	0	0	2	0
CsHsp70-20	5	0	0	1	1	0	0	5	1	0	2	0	0	0	2	5	8	0	0	0	0
CsHsp70-05	6	0	0	3	5	0	0	4	2	2	5	1	0	1	3	2	2	2	0	0	1
CsHsp70-60	5	0	0	0	0	0	0	5	1	0	5	1	0	0	3	3	2	1	0	0	0
CsHsp70-36	6	0	3	1	0	0	4	4	1	2	2	0	0	0	2	1	5	0	0	0	0
CsHsp70-62	8	1	0	2	3	0	3	1	1	2	7	0	0	0	2	1	2	0	0	0	1
CsHsp70-15	0	1	0	0	2	0	0	0	0	0	0	0	0	0	0	1	3	0	0	0	0
CsHsp70-14	2	0	0	0	3	0	1	3	4	0	4	3	1	0	1	1	6	2	2	0	0
CsHsp70-42	2	3	0	3	3	0	1	5	0	2	1	1	1	0	3	2	13	1	0	1	1
CsHsp70-43	2	0	0	0	3	0	1	0	0	0	2	0	0	0	0	0	6	0	0	0	0
CsHsp70-24	1	0	0	0	4	0	2	1	0	1	0	0	0	0	0	1	9	0	0	0	0
CsHsp70-67	2	1	1	0	5	0	0	4	0	1	2	2	0	0	1	3	11	2	0	2	1
CsHsp70-66	2	0	0	0	4	0	2	5	0	1	3	3	1	0	2	3	6	1	0	0	1
CsHsp70-17	2	1	1	2	3	0	3	3	1	2	2	0	0	0	1	2	7	2	0	0	0
CsHsp70-16	2	1	0	0	6	0	3	3	0	0	1	1	0	0	1	1	4	0	1	0	1
CsHsp70-59	6	3	1	2	1	0	1	2	1	0	5	0	0	0	1	2	10	3	0	1	0
CsHsp70-38	2	0	0	0	4	0	1	1	1	1	2	3	1	0	1	0	7	1	0	0	0
CsHsp70-50	10	2	0	2	1	0	2	0	1	1	7	0	1	0	1	1	9	3	0	2	0
CsHsp70-11	9	1	0	2	1	0	2	1	0	1	5	0	1	0	1	1	7	3	0	2	1
CsHsp70-25	6	0	0	0	7	0	1	4	2	4	5	0	1	0	3	4	12	0	0	2	2
CsHsp70-12	0	0	3	3	3	0	0	4	5	0	1	1	1	0	1	5	11	1	0	2	0
CsHsp70-13	0	1	3	4	4	0	0	2	2	0	1	1	2	0	1	2	17	0	0	3	0
CsHsp70-53	6	0	2	3	9	0	1	6	11	1	5	2	2	0	0	3	23	0	0	6	2
CsHsp70-19	5	3	1	0	3	0	2	6	6	0	3	0	0	0	1	12	12	2	0	3	1
CsHsp70-48	9	2	0	4	4	0	2	7	5	1	5	2	1	0	4	2	11	0	0	2	1
CsHsp70-03	5	2	2	1	3	0	2	5	2	0	3	1	0	0	0	2	13	1	0	0	0
CsHsp70-47	3	1	2	1	3	0	2	4	8	0	3	1	0	0	0	1	13	0	0	0	1
CsHsp70-09	6	2	0	3	4	0	1	4	3	0	5	2	1	0	5	1	8	0	0	2	3
CsHsp70-44	5	2	1	0	2	0	4	2	2	1	3	1	1	0	3	2	15	1	0	0	2
CsHsp70-18	3	1	0	0	4	0	2	9	0	0	2	2	0	0	1	0	9	0	1	1	1
CsHsp70-27	6	1	0	0	3	0	3	12	2	0	8	3	4	0	0	0	13	0	0	1	1
CsHsp70-01	8	0	1	1	5	0	1	11	4	1	7	0	1	0	1	2	11	3	0	3	0
CsHsp70-51	7	0	1	0	6	0	1	11	6	0	7	0	1	0	2	3	10	0	1	4	1
CsHsp70-64	6	0	1	0	5	2	3	11	4	0	6	0	1	0	1	2	11	2	0	4	0
CsHsp70-52	5	0	1	1	2	0	2	0	4	0	2	0	1	1	0	1	8	3	0	0	1
CsHsp70-65	6	0	1	0	2	0	2	2	1	1	2	0	1	0	2	2	9	2	0	1	1
CsHsp70-08	2	1	0	2	6	0	1	8	2	0	3	3	1	0	1	0	10	2	0	0	0
CsHsp70-63	2	2	0	1	5	0	1	8	0	3	2	3	2	0	1	1	12	2	0	0	0
CsHsp70-28	8	0	1	0	5	0	2	5	3	2	9	0	0	0	3	2	13	0	0	1	0
CsHsp70-02	5	0	2	2	3	0	2	0	0	0	3	2	1	0	2	0	8	3	0	1	0
CsHsp70-57	8	2	0	5	4	0	3	6	3	1	5	2	1	0	4	1	11	1	0	2	1
CsHsp70-06	10	1	2	0	5	1	0	7	4	2	9	0	1	0	3	6	18	4	0	0	3
CsHsp70-07	9	0	3	3	3	0	5	9	2	3	5	1	1	0	3	2	6	0	0	2	0
CsHsp70-32	9	0	4	2	2	0	3	6	11	3	3	1	1	0	3	3	11	1	0	1	0
CsHsp70-21	4	2	0	1	2	0	3	3	2	1	5	0	1	0	2	5	7	0	0	1	0
CsHsp70-29	5	3	0	1	5	0	2	4	1	2	6	1	2	0	2	3	8	1	0	2	0
CsHsp70-33	5	4	2	0	3	0	1	1	3	0	2	1	0	0	4	1	13	2	0	3	0
CsHsp70-39	5	4	2	0	2	0	0	2	2	0	2	1	2	0	4	1	15	3	0	6	2
CsHsp70-70	5	4	2	1	4	0	0	4	1	0	3	1	1	0	5	2	13	3	0	6	2
CsHsp70-46	5	2	0	1	5	0	3	5	2	1	4	1	2	0	1	6	8	1	0	1	0
CsHsp70-37	3	0	1	3	6	0	4	9	7	1	5	3	0	0	4	1	10	0	0	1	2
CsHsp70-04	4	0	1	3	5	0	0	7	6	1	4	0	0	0	2	1	11	0	0	2	2
CsHsp70-30	9	0	4	1	1	2	2	4	2	0	7	1	1	0	1	0	10	0	0	0	1
CsHsp70-34	9	1	4	0	4	2	1	4	3	1	7	1	1	0	2	0	12	0	0	0	2
CsHsp70-40	7	1	3	1	3	2	1	4	3	0	5	1	1	0	2	1	13	1	0	0	3
CsHsp70-10	6	0	0	0	10	0	1	4	0	1	6	2	1	0	1	1	14	1	0	1	2
CsHsp70-45	7	3	2	1	5	0	2	6	3	0	6	2	0	0	2	2	12	2	0	5	1
CsHsp70-58	8	1	2	2	6	0	2	8	2	1	6	1	0	0	2	5	13	2	0	4	2
CsHsp70-49	9	2	3	2	4	0	2	7	3	1	8	1	0	0	3	3	9	2	0	3	2
CsHsp70-61	4	2	0	2	3	0	0	7	7	1	3	0	0	0	2	1	18	0	0	0	2
CsHsp70-68	9	2	0	0	4	0	4	3	2	1	7	0	1	0	3	2	15	1	0	0	2
CsHsp70-31	11	3	2	0	4	1	0	3	1	4	9	1	1	0	2	4	18	1	1	0	3
CsHsp70-55	4	2	0	0	4	0	3	11	0	0	4	0	2	0	3	2	17	1	0	1	1
CsHsp70-35	11	2	2	0	5	0	0	8	2	3	9	0	1	0	4	6	19	5	0	0	4
CsHsp70-41	10	1	2	0	5	1	0	7	4	2	9	0	1	0	3	6	18	4	0	0	3
CsHsp70-23	10	3	1	0	7	0	4	7	2	3	7	1	2	0	5	4	21	5	0	2	2
CsHsp70-22	15	0	0	0	17	1	3	18	8	4	11	3	1	2	9	1	27	2	0	1	1
CsHsp70-69	15	1	2	0	11	2	2	15	9	3	11	5	2	2	4	1	27	0	1	4	1
CsHsp70-56	11	6	3	0	7	2	6	19	2	9	14	4	2	0	5	2	24	5	0	5	3
CsHsp70-54	5	2	3	4	12	0	5	14	7	3	5	2	1	0	6	6	18	2	3	3	2
CsHsp70-26	4	2	4	5	13	0	5	10	9	5	4	3	3	0	6	6	28	2	1	4	0
	413	90	82	82	308	16	128	390	199	87	331	79	61	6	162	163	833	95	11	106	73
