# Supplementary material for: Insights into the Heat Shock Protein 70 (Hsp70) Family in Camelina sativa and Its Roles in Response to Salt Stress
Source: Plants (Basel). 2024 Dec 4;13(23):3410. doi: 10.3390/plants13233410 (PMC11644484; doi:10.3390/plants13233410)
Supplement: Supplementary file 1 [file plants-13-03410-s001.zip › Table S1- List of primers used in qPCR analysis.xlsx]

## Sheet: Sheet1
Table S1- List of primers used in qPCR analysis
Gene name	F	R	Product	Group
CsHSP70-03	TCCAAAAGCTGCACAGGAAC	TTCTCTTGGAAATCCGGACCTG	101	1
CsHSP70-58	ACAGACTTGGCGGCTAAC	TCTCCCGCCCAAGTTCTTATC	144	2
CsHSP70-60	ACGTTACGGTGAGTTGGTGG	CCTGAACTGCAGCACCTGAA	81	3
CsHSP70-09	TAACCCTGATGAGGCTGTGG	TGGAATGATGTTTGTCACGCC	154	4
CsHSP70-52	CCCTAAAGTGCAGCAGTTGTTAC	TGGACCTTCTCGTTCCCTTC	138	5
CsHSP70-13	GAGATGCGAGAGTCGAGGTTG	GAGAATGGTTCTAACTTTTGGGATG	86	5
CsActin2(Csa15g026422)	TGCCAATCTACGAGGGTTTC	CTTACAATTTCCCGCTCTGC	142	Reference gene
