# Supplementary material for: Insights into the Heat Shock Protein 70 (Hsp70) Family in Camelina sativa and Its Roles in Response to Salt Stress
Source: Plants (Basel). 2024 Dec 4;13(23):3410. doi: 10.3390/plants13233410 (PMC11644484; doi:10.3390/plants13233410)
Supplement: Supplementary file 1 [file plants-13-03410-s001.zip › Table S2-List of CsHsp70 family members and their physicochemical properties.xlsx]

## Sheet: Sheet1
Table S2-List of CsHsp70 family members and their physicochemical properties
GeneID	Name	Protein (aa)	Exon number	Location	MW	pI	Stability	GRAVY	Subcellualar location
Csa01g010240	CsHsp70-01	649	2	Chromosome 1: 3,628,959-3,631,357	71.278	5.02	stable.	-0.422	C:cytoplasm
Csa01g013670	CsHsp70-02	664	3	Chromosome 1: 5,128,750-5,131,230	72.821	5.08	stable.	-0.447	C:cytoplasm
Csa02g014510	CsHsp70-03	574	7	Chromosome 2: 4,750,451-4,753,350	65.145	6.27	stable.	-0.868	C:nucleus
Csa02g037270	CsHsp70-04	719	8	Chromosome 2: 14,138,752-14,142,276	77.001	5.13	stable.	-0.393	C:chloroplast thylakoid membrane
Csa02g037290	CsHsp70-05	210	6	Chromosome 2: 14,145,163-14,147,946	22.747	5.93	stable.	-0.233	C:nucleus
Csa02g053340	CsHsp70-06	668	6	Chromosome 2: 19,264,451-19,267,752	73.613	5.11	stable.	-0.478	C:endomembrane system
Csa02g053380	CsHsp70-07	668	6	Chromosome 2: 19,340,411-19,343,702	73.613	5.11	stable.	-0.478	C:endomembrane system
Csa02g074880	CsHsp70-08	652	2	Chromosome 2: 28,242,007-28,244,599	71.271	5.11	stable.	-0.403	C:cytoplasm
Csa03g012480	CsHsp70-09	587	5	Chromosome 3: 3,834,388-3,838,770	65.679	4.84	stable.	-0.558	C:cytoplasm
Csa03g015320	CsHsp70-10	764	11	Chromosome 3: 5,145,252-5,149,486	85.077	5.48	unstable.	-0.404	C:cytoplasm
Csa03g019850	CsHsp70-11	534	2	Chromosome 3: 7,262,541-7,264,493	58.244	5.18	stable.	-0.436	C:cytoplasm
Csa05g026860	CsHsp70-12	563	2	Chromosome 5: 9,991,806-9,994,420	61.014	5.61	unstable.	0.015	C:cytoplasm
Csa07g010590	CsHsp70-13	563	2	Chromosome 7: 4,268,601-4,275,594	61.008	5.46	unstable.	0.054	C:cytoplasm
Csa07g059920	CsHsp70-14	301	2	Chromosome 7: 30,334,514-30,335,997	33.065	7.07	stable.	-0.081	C:cytoplasm
Csa07g059930	CsHsp70-15	272	3	Chromosome 7: 30,338,523-30,339,519	30.031	9.01	unstable.	-0.235	C:cytoplasm
Csa07g059940	CsHsp70-16	498	4	Chromosome 7: 30,346,723-30,348,937	54.564	8.22	stable.	-0.104	C:cytoplasm
Csa07g059950	CsHsp70-17	448	9	Chromosome 7: 30,353,705-30,355,986	49.438	4.73	unstable.	-0.612	C:nucleus
Csa07g064070	CsHsp70-18	608	6	Chromosome 7: 32,569,150-32,571,675	68.715	5.71	unstable.	-0.862	C:nucleus
Csa08g044690	CsHsp70-19	564	6	Chromosome 8: 19,245,326-19,255,204	63.907	5.76	stable.	-0.879	C:nucleus
Csa08g049150	CsHsp70-20	195	2	Chromosome 8: 20,611,320-20,612,373	21.504	6.45	stable.	-0.642	C:nucleus
Csa08g055060	CsHsp70-21	684	6	Chromosome 8: 23,565,972-23,568,992	72.973	5.41	stable.	-0.304	C:mitochondrion
Csa08g061840	CsHsp70-22	1130	25	Chromosome 8: 26,837,828-26,847,422	12.6373	5.16	stable.	-0.336	C:nucleus
Csa08g062140	CsHsp70-23	969	2	Chromosome 8: 26,994,572-26,999,920	10.600	5.03	stable.	-0.487	C:cytoplasm
Csa08g062170	CsHsp70-24	409	2	Chromosome 8: 27,007,989-27,010,734	45.259	5.23	stable.	-0.579	C:cytoplasm
Csa08g062240	CsHsp70-25	541	4	Chromosome 8: 27,038,935-27,041,511	59.728	5.34	unstable.	-0.552	C:cytoplasm
Csa09g095080	CsHsp70-26	2076	25	Chromosome 9: 35,939,856-35,950,446	22.9812	5.11	stable.	-0.439	C:nucleus
Csa09g097410	CsHsp70-27	610	6	Chromosome 9: 37,055,847-37,058,381	68.895	5.65	unstable.	-0.834	C:nucleus
Csa09g099390	CsHsp70-28	662	6	Chromosome 9: 37,990,068-37,993,441	72.971	5.06	stable.	-0.464	C:extracellular space
Csa10g003190	CsHsp70-29	684	6	Chromosome 10: 1,031,116-1,034,487	73.025	5.58	stable.	-0.267	C:mitochondrion
Csa10g018740	CsHsp70-30	719	8	Chromosome 10: 7,939,333-7,942,892	76.508	5.10	stable.	-0.328	C:chloroplast thylakoid membrane
Csa10g028900	CsHsp70-31	818	15	Chromosome 10: 12,638,370-12,643,638	91.232	5.74	unstable.	-0.607	C:extracellular space
Csa10g051720	CsHsp70-32	668	6	Chromosome 10: 25,174,289-25,177,565	73.613	5.11	stable.	-0.478	C:endomembrane system
Csa11g003580	CsHsp70-33	684	6	Chromosome 11: 1,190,613-1,193,348	73.035	5.58	stable.	-0.264	C:mitochondrion
Csa11g020460	CsHsp70-34	719	8	Chromosome 11: 9,267,521-9,271,133	76.549	5.10	stable.	-0.331	C:chloroplast outer membrane
Csa11g033100	CsHsp70-35	865	15	Chromosome 11: 15,206,199-15,210,929	96.415	5.89	unstable.	-0.507	C:extracellular space
Csa11g062750	CsHsp70-36	228	2	Chromosome 11: 29,130,562-29,131,622	25.674	4.64	stable.	-0.939	C:nucleus
Csa11g081230	CsHsp70-37	717	8	Chromosome 11: 38,503,717-38,507,132	76.803	5.05	stable.	-0.382	C:chloroplast thylakoid membrane
Csa11g103060	CsHsp70-38	505	2	Chromosome 11: 48,744,537-48,747,293	55.235	5.12	stable.	-0.470	C:cytoplasm
Csa12g003460	CsHsp70-39	684	6	Chromosome 12: 1,133,834-1,136,947	73.079	5.50	stable.	-0.272	C:mitochondrion
Csa12g030090	CsHsp70-40	719	8	Chromosome 12: 9,102,438-9,105,966	76.535	5.10	stable.	-0.332	C:chloroplast outer membrane
Csa12g051140	CsHsp70-41	865	15	Chromosome 12: 16,363,264-16,369,128	96.323	5.89	unstable.	-0.508	C:extracellular space
Csa13g002310	CsHsp70-42	315	9	Chromosome 13: 627,908-631,516	35.041	4.89	unstable.	-0.390	C:nucleus
Csa13g002390	CsHsp70-43	340	1	Chromosome 13: 665,482-666,504	37.005	4.79	stable.	-0.546	C:cytoplasm
Csa13g002400	CsHsp70-44	588	2	Chromosome 13: 672,395-674,871	64.648	5.08	stable.	-0.443	C:cytoplasm
Csa13g002630	CsHsp70-45	764	3	Chromosome 13: 762,819-766,010	83.925	5.01	stable.	-0.501	C:cytoplasm
Csa13g011240	CsHsp70-46	685	6	Chromosome 13: 3,789,375-3,792,577	72.966	5.35	stable.	-0.307	C:mitochondrion
Csa13g050750	CsHsp70-47	581	7	Chromosome 13: 20,269,390-20,272,313	65.965	5.68	stable.	-0.866	C:nucleus
Csa14g010530	CsHsp70-48	569	5	Chromosome 14: 3,953,333-3,955,984	63.7401	4.92	stable.	-0.552	C:cytoplasm
Csa14g014450	CsHsp70-49	765	10	Chromosome 14: 5,311,209-5,315,432	85.067	5.76	unstable.	-0.442	C:nucleus
Csa14g020170	CsHsp70-50	531	2	Chromosome 14: 7,649,765-7,651,717	58.026	5.14	stable.	-0.423	C:cytoplasm
Csa15g010860	CsHsp70-51	649	2	Chromosome 15: 3,774,679-3,777,085	71.263	4.96	stable.	-0.414	C:cytoplasm
Csa15g016520	CsHsp70-52	650	2	Chromosome 15: 5,420,628-5,423,069	71.173	5.10	stable.	-0.442	C:cytoplasm
Csa16g009310	CsHsp70-53	563	2	Chromosome 16: 3,936,595-3,939,189	60.922	5.45	unstable.	0.053	C:cytoplasm
Csa16g050560	CsHsp70-54	1661	19	Chromosome 16: 25,949,728-25,958,667	18.308	5.20	stable.	-0.389	C:cytoplasm
Csa16g055440	CsHsp70-55	851	7	Chromosome 16: 27,998,020-28,002,160	94.834	6.21	unstable.	-0.819	C:nucleus
Csa16g057280	CsHsp70-56	1612	28	Chromosome 16: 28,984,336-28,997,465	18.013	5.92	stable.	-0.342	C:cytoplasm
Csa17g012570	CsHsp70-57	665	6	Chromosome 17: 3,720,507-3,723,178	74.459	4.98	stable.	-0.515	C:endomembrane system
Csa17g015740	CsHsp70-58	764	10	Chromosome 17: 5,172,103-5,178,356	84.917	5.60	unstable.	-0.420	C:nucleus
Csa17g021630	CsHsp70-59	502	2	Chromosome 17: 7,405,362-7,407,472	55.467	5.86	stable.	-0.482	C:chloroplast
Csa18g008250	CsHsp70-60	213	7	Chromosome 18: 3,206,302-3,207,867	23.121	4.79	stable.	-0.318	C:nucleus
Csa18g020420	CsHsp70-61	775	10	Chromosome 18: 9,967,349-9,970,829	83.238	5.04	stable.	-0.376	C:chloroplast thylakoid membrane
Csa18g020440	CsHsp70-62	233	7	Chromosome 18: 9,974,824-9,976,153	25.907	7.81	stable.	-0.410	C:nucleus
Csa18g039650	CsHsp70-63	652	2	Chromosome 18: 19,981,696-19,984,266	71.291	5.11	stable.	-0.402	C:cytoplasm
Csa19g012930	CsHsp70-64	649	2	Chromosome 19: 3,947,002-3,949,604	71.301	4.96	stable.	-0.428	C:cytoplasm
Csa19g016790	CsHsp70-65	650	2	Chromosome 19: 5,692,815-5,695,270	71.158	5.09	stable.	-0.442	C:cytoplasm
Csa20g002550	CsHsp70-66	427	3	Chromosome 20: 726,936-730,656	47.214	5.30	unstable.	-0.485	C:cytoplasm
Csa20g002580	CsHsp70-67	409	1	Chromosome 20: 736,249-737,478	45.164	5.27	stable.	-0.600	C:cytoplasm
Csa20g002590	CsHsp70-68	779	1	Chromosome 20: 740,961-743,654	85.404	5.06	stable.	-0.445	C:cytoplasm
Csa20g002820	CsHsp70-69	1397	21	Chromosome 20: 843,384-853,489	15.8303	6.20	unstable.	-0.318	C:nucleus
Csa20g012750	CsHsp70-70	684	6	Chromosome 20: 3,896,732-3,899,876	73.128	5.41	stable.	-0.309	C:chloroplast thylakoid membrane
Csa06859s010	CsHsp70-71	151	1	SuperContig unpScaffold06859: 3-455	16.309	4.64	unstable.	-0.572	C:nucleus
Csa07243s010	CsHsp70-72	156	1	SuperContig unpScaffold07243: 1-468	16.710	6.80	stable.	0.126	C:chloroplast
